# Supplementary material for: Close social relationships and happiness in the United States: the moderating role of love by God
Source: Front Public Health. 2025 May 14;13:1567701. doi: 10.3389/fpubh.2025.1567701 (PMC12118353; doi:10.3389/fpubh.2025.1567701)
Supplement: Supplementary file 1 [file Table_1.xlsx]

## Sheet: appendix a
Appendix A: Basic Characteristics (Unweighted)
Dependent Variable
Happiness	x̄=7.01
Key Independent Variables
No Close Relationship	0.1068
Loved by God	0.564
Control Variables
Relationship with Mother			Foreign Born	0.051
Very Good (excluded category)	0.586		Missing Category	0.0085
Somewhat Good	0.291
Does Not Apply	0.0122		Race/Ethnicity
Somewhat Bad	0.078		White NonHispanic	0.8193
Very Bad	0.0301		Other and Mixed Race NonHispanic	0.0306
Missing Category	0.003		Black NonHispanic	0.064
			Asian NonHispanic	0.0223
Relationship with Father			Hispanic	0.0633
Very Good (excluded category)	0.4592		Missing Category	0.001
Somewhat Good	0.3309
Does Not Apply	0.0532		Employment Status
Somewhat Bad	0.1083		Employed for an employer (Excluded Category)	0.4195
Very Bad	0.0483		Self-employed	0.0855
Missing Category	0.0014		Retired	0.411
			Unemployed and looking for a job	0.0168
Social Support	x̄=9.49		Out of Labor Force	0.0654
			Missing Category	0.0016
Country Belonging	x̄=7.54
			Highest Education
Discrimination			No High School Diploma	0.0059
Never (Excluded Category)	0.2558		High School Graduate (Excluded Category)	0.31
Rarely	0.5301		Associates Degree	0.0848
Often	0.184		Bachelor's Degree	0.3065
Always	0.0301		Advanced Degree	0.29
Missing Category	0.0012		Missing Category	0.0028
Religious Service Attendance			Place
Never (Excluded Category)	0.423		Rural	0.139
A few times a year	0.235		Small Town	0.282
One to three times a month	0.081		Large City	0.193
Once a week	0.1856		Suburb (Excluded Category)	0.383
More than once a week	0.0733		Missing Category	0.0018
Missing Category	0.003
			Marital Status
Frequency of Prayer/Meditation			Single/Never been married	0.1283
Never (Excluded Category)	0.2143		Married (Excluded Category)	0.638
Sometimes	0.334		Separated/Divorce	0.123
About once a day	0.2364		Widowed	0.071
More than once a day	0.214		Domestic partner	0.0356
Missing Category	0.0027		Missing Category	0.0044
Religiosity	x̄=1.54		Income
			Less than $12,000	0.019
Loved by Parents			$12,000 to $23,999	0.037
Not Loved	0.0524		$24,000 to $35,999	0.063
Loved by One Parent	0.193		$36,000 to $47,999	0.067
Loved by Two Parents	0.746		$48,000 to $59,999	0.09
Missing Category	0.0097		$60,000 to $89,999	0.183
			$90,000 to $119,999	0.174
Age	x̄=59		$120,000 to $179,999	0.177
			$180,000 to $239,999	0.074
Gender			$240,000 and over	0.076
Male (Excluded Category)	0.511		Missing Category	0.039
Female	0.481
Other	0.0046
Missing Category	0.0037
Note: n=37,641
